# Supplementary material for: Comparative Evaluation of MRSA Nasal Colonization Epidemiology in the Urban and Rural Secondary School Community of Kurdistan, Iraq
Source: PLoS One. 2015 May 1;10(5):e0124920. doi: 10.1371/journal.pone.0124920 (PMC4416827; doi:10.1371/journal.pone.0124920)
Supplement: S1 Dataset — (XLSX) [file pone.0124920.s001.xlsx]

## Sheet: MRSA
GlobalRecordId	StaphInf	MRSA	CatTest	VR	GS	MecA	CT	Sex	Age	County
0041ddce-a7a3-4197-b6cd-2bc403b474a2	0	0	0	0	0	0	0	F-Female	19	R
00ea2116-51e7-49d2-bc26-aa35029535c7	0	0	0	0	0	0	0	F-Female	15	R
0126d9ac-78f1-467c-83f6-bb22ed68ae29	0	0	0	0	0	0	0	M-Male	17	C
013cb5eb-c158-4b1f-9ba7-af9293387bff	0	0	0	0	0	0	0	M-Male	21	R
014ae595-1840-4887-878c-c03825bd2fb7	0	0	0	0	0	0	0	M-Male	20	R
023c25f3-644e-4bbc-885a-d09be2403e76	0	0	0	0	0	0	0	M-Male	17	C
0260b38f-d5e7-4081-8167-74760224de8d	0	0	0	0	0	0	0	M-Male	19	C
049daa17-8164-4b9c-84f8-1d1905c21fdd	0	0	0	0	0	0	0	F-Female	16	C
04aa3534-749b-453b-a5f4-74576e6ac0d6	1	0	1	0	1	0	1	F-Female	17	C
04b13ac4-6341-4bdf-abd2-0e58ab85dec6	0	0	0	0	0	0	0	M-Male	20	R
050a1993-a420-40ee-b9ee-662ba6640f96	1	0	1	0	1	0	1	M-Male	19	C
055e3ec9-d742-4bda-b84e-57b1988bcfce	0	0	0	0	0	0	0	F-Female	17	C
06341126-e6ed-4e23-aa77-295962c10ea8	1	0	1	0	1	0	1	M-Male	16	R
06af6d28-6ec6-4f0a-b166-da47d3d770af	1	0	1	0	1	0	1	M-Male	19	R
06fc6f8e-71ea-4136-a23b-a3507d4064ba	0	0	0	0	0	0	0	M-Male	20	C
07ebcfab-a56c-44a0-94d7-0f4050c3cbea	0	0	0	0	0	0	0	M-Male	20	R
080bc99b-e3a8-43f7-9cb4-b639e60beb21	0	0	0	0	0	0	0	M-Male	18	R
084411d7-a1d7-4c6c-b8ce-5a9023f9020c	1	0	1	0	1	0	1	M-Male	16	R
08826144-cb6b-4f3b-aaf8-53bb6bed8c83	0	0	0	0	0	0	0	F-Female	15	C
092387cf-5c4d-49d6-ae83-fdd4bda0a6ef	0	0	0	0	0	0	0	M-Male	16	C
0a724d8f-a743-497f-94c0-2b3074cb6ce2	0	0	0	0	0	0	0	F-Female	15	C
0a7563d3-9075-482a-b2ba-8976551277f7	0	0	0	0	0	0	0	M-Male	17	R
0b3c150e-360e-46f6-9e33-dd8d7c34ac21	0	0	0	0	0	0	0	M-Male	16	R
0b554b61-f725-409e-b5fc-04c09a5fd13b	1	1	1	0	1	1	1	F-Female	16	R
0b98b551-af0c-4c55-b605-af7392a5ff7b	0	0	0	0	0	0	0	M-Male	17	R
0c355c67-f634-4357-9e5c-8283514e3352	1	0	1	0	1	0	1	F-Female	16	C
0c55aead-531b-477f-95ec-b250edac4080	1	0	1	0	1	0	1	F-Female	16	R
0c8bf79a-35e3-424b-8034-c81c1b74cccb	0	0	0			0	0	M-Male	17	C
0cefecf9-b1b4-43f1-9211-024d14fc641d	1	0	1	0	1	0	1	M-Male	23	C
0dfda65c-2aa5-4ecd-bf55-74f354cce34b	0	0	0	0	0	0	0	F-Female	16	C
0e2acbb1-eeb9-42e0-8eb3-87dba5058e63	1	0	1	0	1	0	1	F-Female	17	C
0fbb0a2a-cd2e-40e4-9fa9-6867fc3a8440	0	0	0	0	0	0	0	F-Female	16	R
104eed9c-af14-421d-a46d-659a92da4ef8	0	0	0	0	0	0	0	F-Female	18	C
107b1f2e-b0a8-4c33-bbfd-05b558577b42	0	0	0	0	0	0	0	F-Female	17	R
118f39a4-5d38-4dc4-bcdb-e5b6d3109d45	0	0	0	0	0	0	0	F-Female	18	R
11c704e9-4e09-40fc-9106-a3342a8674c0	0	0	0	0	0	0	0	F-Female	16	R
11f0b6cb-367d-4acc-9628-9eba5ab6ec1b	0	0	0	0	0	0	0	F-Female	19	R
12746a75-69c4-4f7d-a9d9-b45d248b56af	0	0	0	0	0	0		M-Male	16	R
135ecc95-58bd-4c00-a2de-8a529b03c01d	1	0	1	0	1	0	1	F-Female	15	R
1381108b-260c-48b5-887a-e01435b2b04b	1	1	1	0	1	1	1	F-Female	15	C
14e4b297-7bbc-43e2-b441-17643ff04b44	0	0	0	0	0	0	0	M-Male	18	C
158eb1c8-3146-4100-a502-9ce61ba707ef	0	0	0	0	0	0	0	M-Male	17	C
15e54cb0-a06f-4a48-a3eb-4b5a80b486ac	0	0	0	0	0	0	0	M-Male	20	R
16996860-7716-4d41-9908-6e76124e259c	0	0	0	0	0	0	0	M-Male	17	C
16b4ca90-999b-4945-ad21-947fb7493f80	0	0	0	0	0	0	0	F-Female	16	R
16d724bc-0184-4919-9620-19fe082e5460	0	0	0	0	0	0	0	M-Male	20	R
17207e53-6ef4-438b-85cb-eee9eddd21b0	0	0	0	0	0	0	0	M-Male	18	C
1801db37-46b6-490f-89e2-6ddda6512058	0	0	0	0	0	0	0	F-Female	20	C
189cd773-881a-4bd1-b7b6-6082b22342a7	0	0	0	0	0	0	0	M-Male	18	C
18e60928-6547-4a58-b623-16dfec97942f	0	0	0	0	0	0	0	F-Female	16	C
1924d878-1c7b-4b90-88f3-9bfb634b0727	0	0	0	0	0	0	0	F-Female	15	R
1952514b-6e6f-4ea5-8396-58599b0048a5	0	0	0	0	0	0	0	F-Female	16	R
19bf2672-6dd1-45c1-9722-f3ba250e8e61	0	0	0	0	0	0	0	F-Female	15	R
1abc5e17-d7a4-4e64-84c9-b195fd60c5af	0	0	0	0	0	0	0	M-Male	22	C
1b1fe7bc-62a2-4bd0-b416-101ae53e621a	0	0	0	0	0	0	0	M-Male	16	C
1b627abe-91a7-4e13-8629-2c0ece6fd61c	0	0	0	0	0	0	0	M-Male	15	R
1cb1ba2e-9520-48e0-892a-c66e75fec71f	0	0	0	0	0	0	0	F-Female	16	R
1dc2fea1-1d79-4933-9fba-4ce2036c7c79	0	0	0	0	0	0	0	F-Female	16	R
1e4958a6-e485-4aab-b075-3b04604a167e	1	0	1	0	1	0	1	M-Male	18	C
1e5fc4a9-71d2-4350-9804-3b91e1c3d85d	0	0	0	0	0	0	0	M-Male	19	R
1f3be29f-35a2-4e64-a685-3220d8258a03	0	0	0	0	0	0	0	F-Female	14	C
1f67da75-b4b9-4167-9d8a-b8d64632669d	1	0	1	0	1	0	1	F-Female	16	C
1fb7eb3e-c872-43a0-b5dc-ffdc7e32b3d3	1	0	1	0	1	0	1	F-Female	17	R
20291265-1976-4692-a90a-e74bd7d89bfe	0	0	0	0	0	0	0	M-Male	15	C
207edda4-4a39-48dd-9caf-282d7cd0bc30	0	0	0	0	0	0	0	F-Female	16	R
20a8d20d-b21d-4f09-9a10-7c06ae0690d6	0	0	0	0	0	0	0	M-Male	19	C
20ea036a-0099-4a6d-9b3c-cdd342051ae1	0	0	0	0	0	0	0	F-Female	16	R
2110bcd5-11ba-44d4-93bc-6cadbbcbb205	0	0	0	0	0	0	0	M-Male	17	C
2131bc9f-fd35-484e-b09a-8ac9f37fa9b4	0	0	0	0	0	0	0	M-Male	15	R
21884ca9-7f79-41ce-b165-0768c14cb21d	1	0	1	0	1	0	1	F-Female	16	C
21bff669-654b-4f72-920b-f8bc7f6255f9	0	0	0	0	0	0	0	M-Male	17	C
2236c299-470c-441b-a716-aa46057704e8	0	0	0	0	0	0	0	F-Female	18	R
22aa43e4-84c6-491b-bd69-5d0ed99839f3	0	0	0	0	0	0	0	M-Male	19	R
232d52fb-b55f-4009-bd8f-8017d470403a	0	0	0	0	0	0	0	F-Female	16	C
233904ce-d073-48a9-a5a4-0044300a4d71	0	0	0	0	0	0	0	M-Male	17	R
23d76442-f290-404d-a885-c04a24b30447	0	0	0	0	0	0	0	F-Female	16	R
23fae260-937a-4265-92ee-b53b98fb9812	1	0	1	0	1	0	1	F-Female	15	R
244dd0b0-f37b-44dd-83ff-7348473f4514	0	0	0	0	0	0	0	F-Female	15	C
256e06f5-c220-45e2-81b5-60e3d6a75679	0	0	0	0	0	0	0	F-Female	17	R
25ff13d7-6764-481f-b3ca-288a08c2148b	0	0	0	0	0	0	0	M-Male	17	R
261dc493-f191-4621-9154-0a90a4171c4d	1	0	1	0	1	0	1	M-Male	19	C
26bd3f5f-1652-40e4-9543-1cb231f671ce	0	0	0	0	0	0	0	M-Male	18	C
26f7dae9-848d-417b-a078-5c72b20424a8	1	0	1	0	1	0	1	M-Male	17	C
275d8436-919c-4ee0-b684-03135d1c1938	0	0	0	0	0	0	0	F-Female	16	R
28141d6f-cac9-40ab-bf2a-5d61cb74e4fb	1	0	1	0	1	0	1	M-Male	15	C
283e6293-bc4b-4339-8e9f-218ebdde72f5	0	0	0	0	0	0	0	M-Male	19	C
289c555f-5976-4ac7-a225-57159bb1e432	0	0	0	0	0	0	0	F-Female	15	R
28d2231f-4187-4c45-bcba-aa9f8afa3fe1	0	0	0	0	0	0	0	M-Male	16	R
29bb3abf-1d63-44fc-8e86-50b17ab6b714	0	0	0	0	0	0	0	M-Male	17	R
2a98d0b9-4066-48b8-99a8-36b784e2fa8e	0	0	0	0	0	0	0	M-Male	16	R
2ab26734-a4d9-4d39-9524-56d021bc3bff	0	0	0	0	0	0	0	F-Female	16	C
2b790f9b-0ef0-426a-a88a-5abd4a99565e	0	0	0	0	0	0	0	F-Female	15	R
2b87f626-99b8-4894-851d-e555f2bfa93e	0	0	0	0	0	0	0	F-Female	17	C
2bb37d72-bb42-4a17-9716-9b42dfddd8a4	0	0	0	0	0	0	0	F-Female	18	R
2bdd7502-a3d9-4e08-bd14-759a25d6056a	0	0	0	0	0	0	0	M-Male	18	C
2c41305f-42e2-4ee8-b564-345b737b6027	0	0	0	0	0	0	0	F-Female	20	C
2c7c6761-bf45-4dcd-ba2e-97e342e94e60	0	0	0	0	0	0	0	F-Female	15	C
2c8d095c-c3d2-4118-b5e3-753e7c4346e4	0	0	0	0	0	0	0	M-Male	20	R
2c9ed3a3-f7ad-48ec-8e96-b38d61bf580e	0	0	0	0	0	0	0	F-Female	15	R
2cef187c-8318-4277-b3b4-ac25a5d157bc	0	0	0	0	0	0	0	M-Male	18	R
2e9f2907-031f-4b99-8e00-f61f4ba5e7de	0	0	0	0	0	0	0	M-Male	17	R
303ad31f-e0fc-471e-9270-97619b7cbc74	0	0	0	0	0	0	0	F-Female	16	R
307c608a-de77-44af-98db-a0e66a10b381	1	1	1	0	1	1	1	M-Male	21	R
30f4ab1a-dff9-4f9d-b851-0a412634154e	0	0	0	0	0	0	0	M-Male	21	C
31460957-2f2d-4d62-814b-ec2bc65175e4	0	0	0	0	0	0	0	F-Female	16	C
3177b03e-18ef-46e5-a1ec-82d1f10108a0	0	0	0	0	0	0	0	M-Male	18	R
318920c0-ab59-4814-a0de-ff22ae013fa2	0	0	0	0	0	0	0	M-Male	18	R
322a8ab6-8009-45e0-8d2f-b3ea07a9ee52	0	0	0	0	0	0	0	M-Male	16	R
325762d3-9f8b-43cc-ada1-c5ac651c1fad	1	0	1	0	1	0	1	F-Female	16	R
330fca95-04e5-45ff-9c53-1423b463b770	0	0	0	0	0	0	0	F-Female	15	C
33b60e5d-b36b-47fb-aa86-f0e7547e00e3	0	0	0	0	0	0	0	M-Male	17	C
35cb76d9-8d61-4545-b5d4-e43040a469aa	1	0	1	0	1	0	1	F-Female	16	R
366aeadd-ca51-4352-b210-5d7ba85f66aa	0	0	0	0	0	0	0	M-Male	21	C
37400e75-0413-4f65-a5c6-2272075d5a04	0	0	0	0	0	0	0	M-Male	18	R
3836dc34-9887-4875-9b0a-2ae688e58af2	0	0	0	0	0	0	0	F-Female	16	R
391c8276-7967-4e70-9f2a-430835bbb0f3	1	0	1	0	1	0	1	F-Female	15	C
39bade04-7621-4591-839f-a3c9be55f3b1	0	0	0	0	0	0	0	M-Male	20	R
39f4310c-f8a6-45d1-9a31-e4fca21a8d54	0	0	0	0	0	0	0	F-Female	16	R
3ac22b6a-bdc5-4681-9334-3acff48338a9	0	0	0	0	0	0	0	F-Female	16	C
3b0f8dbf-03e3-4711-b1be-d4c9135a7caf	1	0	1	0	1	0	1	F-Female	15	C
3b23dec6-86e9-4edc-a05e-d5134929c7f8	1	0	1	0	1	0	1	F-Female	16	R
3b327c8c-d38a-4c54-9282-59a846e844d7	1	0	1	0	1	0	1	M-Male	19	C
3bc33d04-ab11-4b6e-870b-d6eae0a14aac	0	0	0	0	0	0	0	F-Female	17	R
3bf607ab-bade-464c-8111-4c816ef7bd90	0	0	0	0	0	0	0	F-Female	17	C
3c63aa29-f3ab-4c07-bfeb-215639a88a99	0	0	0	0	0	0	0	M-Male	19	C
3d1b779a-b36f-4db5-8d9f-77be70aef2b5	0	0	0	0	0	0	0	F-Female	16	C
3d530cdb-d5c1-4ee8-9fc4-a26729f07130	1	0	1	0	1	0	1	F-Female	16	C
3dc9a4d9-fdea-49bd-a15e-0f0933728453	0	0	0	0	0	0	0	M-Male	23	R
3e4c6533-a6c0-4a3e-aece-70e58574384c	0	0	0	0	0	0	0	F-Female	16	C
3f729713-cef9-4958-9dd1-258102f11ea2	0	0	0	0	0	0	0	M-Male	20	C
3f7ebbb5-fcd1-4c07-9559-634de4b42c23	1	0	1	0	1	0	1	M-Male	21	C
3f8ebc37-2dd5-488f-bea2-bb016e430f1e	0	0	0	0	0	0	0	M-Male	18	R
405a5525-8aab-4701-bf24-4961e18484ea	0	0	0	0	0	0	0	F-Female	14	R
406b08cd-835d-4eed-a68e-84be1f85a348	1	0	1	0	1	0	1	F-Female	17	C
4079a277-6c73-4854-8ec0-dada4b6f7fa8	0	0	0	0	0	0	0	F-Female	16	C
409d2e2d-0b2c-41b7-9804-0050af9c57c9	0	0	0	0	0	0	0	F-Female	15	C
41057895-28f0-437a-86d9-8797d665c991	0	0	0	0	0	0	0	M-Male	18	C
415deae9-adb1-40ef-b75e-f724709f2024	1	0	1	0	1	0	1	M-Male	18	C
426a20c4-d5dc-4cc7-8f6f-dfd8463b17f5	0	0	0	0	0	0	0	M-Male	18	C
4279a938-24b1-4dc8-adea-e4aa2c0241db	0	0	0	0	0	0	0	F-Female	15	R
42b46a19-ff90-4055-a41e-e9b0c37af27a	0	0	0	0	0	0	0	F-Female	15	C
4328f88c-5b70-4e32-9fd1-a2656d44a3ee	0	0	0	0	0	0	0	F-Female	14	R
43bcc419-23bd-40f5-905b-702965774bbc	1	0	1	0	1	0	1	M-Male	17	R
4421d030-850b-4d14-90ce-4f78aa5d226a	0	0	0	0	0	0	0	M-Male	20	R
44484ae4-6e08-4ed6-b179-fc6252e60b5f	1	0	1	0	1	0	1	M-Male	18	C
44870a40-cb1e-431f-b264-62e957306ed6	0	0	0	0	0	0	0	F-Female	16	C
44a36808-6f50-4292-90d1-f436378004d4	0	0	0	0	0	0	0	F-Female	17	C
44a7982d-9647-4f71-b0c0-8986fe0a5a13	1	0	1	0	1	0	1	M-Male	16	R
44b5630d-ed34-4391-a17d-1f80cd72d4ef	1	0	1	0	1	0	1	F-Female	15	C
45645423-45b3-43da-83ea-89319609a70b	0	0	0	0	0	0	0	M-Male	19	C
4584b21c-6af3-4007-a204-c60ebbf2fa0e	0	0	0	0	0	0	0	M-Male	20	R
45b085ae-d3ea-4114-970d-b1d246cdb80d	0	0	0	0	0	0	0	F-Female	15	C
468707df-69b0-4434-a531-1b87da93d453	0	0	0	0	0	0	0	M-Male	15	C
468a80c8-8a6c-4078-b2fe-d410cf5ae159	0	0	0	0	0	0	0	M-Male	15	C
46c4e4bb-f932-4f43-933b-855fc46c516b	0	0	0	0	0	0	0	M-Male	18	C
46e5c7c7-ebfb-449d-83ba-87b649f2184e	0	0	0	0	0	0	0	M-Male	17	R
46f75968-e644-4b53-a62e-35f1f2db5c25	1	0	1	0	1	0	1	M-Male	19	C
472d85c6-5a3e-4f3b-821e-3b8d4581cd6f	0	0	0	0	0	0	0	M-Male	18	C
47a06192-80ed-4e33-aba1-e6d3e38b12e4	1	0	1	0	1	0	1	F-Female	15	R
48d082d5-c7f3-4c5c-9495-f7779e03df5c	1	0	1	0	1	0	1	M-Male	20	C
498d4249-1889-4828-a2e8-85cd28aab807	0	0	0	0	0	0	0	F-Female	17	R
49a5093a-864a-4efb-b31e-b3eebbf29017	0	0	0	0	0	0	0	M-Male	19	C
4be68204-2c32-4ea1-becf-393942cded4c	0	0	0	0	0	0	0	M-Male	16	C
4c854246-007a-4888-b63e-5076e8d47fa1	0	0	0	0	0	0	0	M-Male	15	R
4c8dd07b-410c-422e-ace1-b4bd915430cf	0	0	0	0	0	0	0	M-Male	18	R
4d8c64d2-8c1b-4363-af28-b530c9e3a7a1	0	0	0	0	0	0	0	M-Male	19	C
4ecdc2e3-2a47-4a19-9304-152bfd69eb63	0	0	0	0	0	0	0	M-Male	19	R
4eeb21b8-ce63-430b-b40e-6a346fc13233	0	0	0	0	0	0	0	M-Male	20	R
4ef4c734-4dbb-4d80-8f8b-77162437e289	0	0	0	0	0	0	0	F-Female	16	C
4f39e03c-820f-4677-a5bb-83f41669867a	0	0	0	0	0	0	0	M-Male	20	R
4f4384d0-9a9d-4f74-b842-58b3dd158dd2	0	0	0	0	0	0	0	M-Male	22	R
4fb81fc0-c0ef-44d0-8517-1f2c50cef2e9	0	0	0	0	0	0	0	M-Male	17	C
4fe835a6-27d1-4652-8d49-9c6b8a0ba5bf	0	0	0	0	0	0	0	M-Male	17	C
501212e7-199b-438f-a429-b09c53e4ec13	0	0	0	0	0	0	0	F-Female	16	C
51b4a27d-5fd7-43ef-8815-a78d75f68e83	0	0	0	0	0	0	0	M-Male	16	C
524a90e5-8ad0-4d0e-9429-dad4513f29a0	0	0	0	0	0	0	0	M-Male	16	R
52e3f680-156b-4f3d-b1db-91542f3cf056	0	0	0	0	0	0	0	F-Female	17	R
533c570d-f0a4-403d-8416-7f21d8718132	0	0	0	0	0	0	0	F-Female	17	R
53437d18-420a-4fac-b518-b368025d1681	0	0	0	0	0	0	0	M-Male	16	R
539d66bc-1ef1-4e1b-80de-107f8d1f9298	0	0	0	0	0	0	0	F-Female	16	R
53cb402a-a2bb-414c-93f1-07cc6fce835f	0	0	0	0	0	0	0	M-Male	17	C
53e32644-60a1-4839-b543-a1ad3a10f584	0	0	0	0	0	0	0	F-Female	17	R
53f28c6f-03cc-401c-a239-5c26591d7937	0	0	0	0	0	0	0	M-Male	15	R
54081971-bdcb-45b7-b164-90c1d6eacbaa	0	0	0	0	0	0	0	F-Female	16	C
553e2db7-e26c-4613-b614-9c713877efe4	0	0	0	0	0	0	0	M-Male	18	R
5573fc81-ef0a-48d1-a823-4ab9b5645962	0	0	0	0	0	0	0	M-Male	19	C
55ac5864-3485-4cf6-b183-efb4bcdf0a83	0	0	0	0	0	0	0	F-Female	16	R
55bbf1be-dc83-4a22-ba0d-8ba27453dd27	0	0	0	0	0	0	0	M-Male	18	C
56554f6f-89c9-43f8-abc5-90490ba82526	0	0	0	0	0	0	0	F-Female	16	C
56f166e0-35ea-4389-8683-89baf01186e6	0	0	0	0	0	0	0	M-Male	22	R
581010ec-4651-4847-98db-cec94ff2f83a	0	0	0	0	0	0	0	M-Male	17	C
5832bad4-85f5-47ce-93c9-93a38289d14b	1	0	1	0	1	0	1	F-Female	16	C
583cb383-c13b-492e-af52-ca8e7e3ed9ae	0	0	0	0	0	0	0	F-Female	18	R
5a13cd1c-30d9-4c49-8d32-414974f41983	0	0	0	0	0	0	0	M-Male	17	R
5a9889cc-a372-432a-8be4-0622323b6cf1	0	0	0	0	0	0	0	M-Male	20	R
5b2154e3-e87b-43e2-98af-8aeaf0831da9	0	0	0	0	0	0	0	F-Female	15	R
5b266877-dcd8-4e7f-b492-285eefa4c5ea	0	0	0	0	0	0	0	M-Male	18	C
5bee9b5a-b0a9-4036-9161-930770130a59	1	0	1	0	1	0	1	F-Female	16	C
5c08b4de-c895-4ce7-851b-715457305d1c	0	0	0	0	0	0	0	F-Female	15	R
5c1fc771-4297-426e-a8f2-d3fd44c2900a	0	0	0	0	0	0	0	F-Female	16	C
5c89dd7f-05cb-4a98-927a-38284fbd385c	1	0	1	0	1	0	1	F-Female	15	C
5d203750-2e16-4906-a482-3f4fbfde0026	0	0	0	0	0	0	0	M-Male	18	C
5e0dc6ab-a60d-437c-a603-a03a1f327b5d	0	0	0	0	0	0	0	F-Female	15	R
5f3e4d33-b536-49e2-ad55-048cbfacc489	0	0	0	0	0	0	0	F-Female	19	R
5fdd485e-3580-496c-830b-ecaddee7772c	0	0	0	0	0	0	0	M-Male	18	R
5ff80a71-28a9-48b0-8468-412f6464f79c	0	0	0	0	0	0	0	M-Male	19	R
605f0384-4c1c-4f2a-aa45-1871da146700	0	0	0	0	0	0	0	M-Male	17	R
60c722d1-4648-4683-bc85-637ec9183d5a	0	0	0	0	0	0	0	F-Female	17	R
613167c8-0bf4-467b-9123-10207bc15000	0	0	0	0	0	0	0	F-Female	17	R
614148f6-2516-4da9-bf04-299e2ebaf28d	0	0	0	0	0	0	0	M-Male	18	C
62067d9f-f100-425b-9609-5222f6422658	0	0	0	0	0	0	0	F-Female	16	C
6289f99e-ce4d-41ad-9196-0e3ceebf4d16	0	0	0	0	0	0	0	F-Female	17	R
62b01353-5430-4e01-a348-03d9a43c8f2a	1	0	1	0	1	0	1	M-Male	21	C
6341e8a7-328b-4c48-9c91-d2bef2d62ccf	0	0	0	0	0	0	0	M-Male	21	R
63ae5c3b-e2ff-4878-8725-e8045d6e5a8f	0	0	0	0	0	0	0	M-Male	18	R
63e085d1-fdc5-4544-8178-af5c236e64ef	0	0	0	0	0	0	0	M-Male	15	C
63ec2e53-d561-445d-8e2a-141a158a2771	1	0	1	0	1	0	1	F-Female	18	C
64286e80-3f97-4cfe-899e-a79a4ede61c9	0	0	0	0	0	0	0	M-Male	17	R
644bf960-3160-4cc8-8fd0-55003f1fbb67	0	0	0	0	0	0	0	M-Male	17	R
644d2edf-5eb6-4f4f-9a83-2cd2abf63546	0	0	0	0	0	0	0	M-Male	21	C
64516a6f-1aa0-42a3-a469-d049e564082e	0	0	0	0	0	0	0	M-Male	17	C
64d601a9-252c-4b56-843a-c6972951feb3	0	0	0	0	0	0	0	F-Female	18	C
6535d696-4efa-4d18-a0cf-de6e4ba21f2f	0	0	0	0	0	0	0	F-Female	16	R
6561d266-0043-4ffa-8e01-e2ec04fd735e	0	0	0	0	0	0	0	F-Female	15	R
65cc52f6-6d99-4f59-a278-c2ea6a1461ed	0	0	0	0	0	0	0	F-Female	16	C
66c9438c-d0c4-4f25-9edf-d44e5d2acc30	0	0	0	0	0	0	0	M-Male	17	R
66ce1cd4-2f57-4a00-8343-fe11aaf21e10	0	0	0	0	0	0	0	F-Female	16	C
67a63c26-af04-4b5a-a749-48f70a4403e1	0	0	0	0	0	0	0	M-Male	19	C
67e1de4d-9f24-4f2a-8f93-187e5a683e12	0	0	0	0	0	0	0	M-Male	20	C
68175752-01ab-45b7-9c59-13cc4710377c	0	0	0	0	0	0	0	M-Male	17	R
688af746-4c80-4582-92e4-5cbef262418f	1	0	1	0	1	0	1	F-Female	17	C
68f1c8e1-e4de-453f-8721-375a00eaed19	0	0	0	0	0	0	0	F-Female	16	C
694452b9-d9f8-43ce-a659-cf7db29bd9da	1	0	0	0	0	0	0	M-Male	22	R
696d0f88-d3bc-4f8d-97d5-1d43e64dd9b4	0	0	0	0	0	0	0	M-Male	19	R
69d8ad45-b40c-4f7e-9feb-c93420380671	1	1	1	0	1	1	1	F-Female	15	R
69f4344d-a75b-4f5d-b167-31cc7190cf93	0	0	0	0	0	0	0	M-Male	17	R
6a14486e-627e-43e2-b50a-0347e8d7ee85	0	0	0	0	0	0	0	M-Male	16	R
6a9494be-9c2e-425f-9b8b-9dd4b125c3ce	0	0	0	0	0	0	0	M-Male	20	R
6b2f8178-64b4-4c02-81b8-d364751e30c0	1	0	1	0	1	0	1	M-Male	17	C
6b5f2df7-2de9-4d9a-b8f3-d30c60cdd916	0	0	0	0	0	0	0	M-Male	20	R
6b6c595e-1efd-4656-8ccc-63fb063a690a	0	0	0	0	0	0	0	M-Male	21	R
6bf8b2c0-90ed-4607-b185-71220e020965	1	1	1	0	1	1	1	F-Female	16	R
6bf9706b-dd77-4fa9-a6f4-514c95610134	0	0	0	0	0	0	0	M-Male	16	R
6c21252c-f5ba-4170-9099-5ea2e2d89f2e	0	0	0	0	0	0	0	M-Male	22	C
6c89a0b9-3097-4436-aaeb-4f93e31eb592	0	0	0	0	0	0	0	M-Male	19	R
6cbdcda5-d892-4552-8eec-a266f50e5915	0	0	0	0	0	0	0	M-Male	19	C
6d169fd0-fd58-4ed7-819d-e7321dc5ab81	0	0	0	0	0	0	0	M-Male	18	C
6d8f0a4a-db7c-4cb2-a436-0f3ffc2e675f	0	0	0	0	0	0	0	F-Female	15	R
709241c5-6836-4f54-8156-311b51a93887	0	0	0	0	0	0	0	M-Male	16	C
71218a84-a089-48b7-a59c-79c7265dead1	0	0	0	0	0	0	0	F-Female	15	C
71ebcabd-6524-4b85-bdc7-4e24d619f3c7	0	0	0	0	0	0	0	F-Female	16	R
7237dc4b-dc46-47ba-b740-27798cdf51c2	0	0	0	0	0	0	0	F-Female	17	C
723cee5d-4c80-4f11-b2fc-9225209aad00	0	0	0	0	0	0	0	M-Male	16	R
726a8d68-0987-4463-aa72-6c79b06a4104	1	0	1	0	1	0	1	M-Male	17	C
72c22c26-f11d-458f-88ce-81f895132b62	0	0	0	0	0	0	0	F-Female	16	R
742c401f-4f03-41c7-b9af-b9d7222c156f	0	0	0	0	0	0	0	F-Female	16	C
74349c14-4347-4410-bfb8-4d982b5be4bb	0	0	0	0	0	0	0	M-Male	20	R
7442b0a9-7ac9-4c78-9aeb-82ac2593f1fe	0	0	0	0	0	0	0	F-Female	15	C
7568fd10-b7ce-45f0-819f-88115f4b8c8e	0	0	0	0	0	0	0	F-Female	16	C
75877477-9206-4734-878a-d61aea2d786f	0	0	0	0	0	0	0	F-Female	16	C
75f409a5-a8c4-4be0-a5d0-f18f5b872d2c	1	0	1	0	1	0	1	F-Female	17	C
76333327-efcc-44f0-925b-aebb5e1de9c8	1	0	1	0	1	0	1	M-Male	18	C
772ebcef-ffac-488f-aee8-b4616af298e3	0	0	0	0	0	0	0	M-Male	18	R
78283029-7fe8-42b0-9f36-71cc151f89a7	1	1	1	0	1	1	1	M-Male	17	R
7961f164-cf65-4446-a1c0-78f887feedf3	0	0	0	0	0	0	0	M-Male	18	R
79c5d8b4-0acc-4de9-ac78-63c82bbc8a6d	0	0	0	0	0	0	0	M-Male	17	C
7a459760-238f-448a-9a6b-2646bfbd73a4	1	0	1	0	1	0	1	F-Female	16	C
7ab79a93-73bf-45ab-9ff5-29e6148b86a1	0	0	0	0	0	0	0	F-Female	14	R
7c13f25f-e46c-4fc8-9374-abee7da8ac28	0	0	0	0	0	0	0	M-Male	15	R
7c9505d0-426a-466a-9621-4f252222f9c6	0	0	0	0	0	0	0	F-Female	15	R
7cb5a4c6-9c74-4297-a49a-3770085dff48	0	0	0	0	0	0	0	M-Male	19	R
7ccc7720-7e77-42a0-911c-4e0b7c719535	0	0	0	0	0	0	0	M-Male	19	R
7d531dce-37be-4ee6-b7aa-ca0ace1a1ff8	0	0	0	0	0	0	0	M-Male	22	C
7f41cd54-bb19-47b3-a9b0-5b78a5ccdeae	0	0	0	0	0	0	0	M-Male	22	R
7f7a3768-1b86-420d-96f3-4318c266d0ee	0	0	0	0	0	0	0	F-Female	15	R
7f8ba055-aeee-45d5-9b1a-946d040cac11	0	0	0	0	0	0	0	M-Male	16	C
7fb64867-2b4b-4cb2-b4bb-950eea9b97f3	0	0	0	0	0	0	0	M-Male	20	C
80324847-117e-4038-9bc7-2c0515fa2443	0	0	0	0	0	0	0	F-Female	16	R
809ef40d-cc6a-4a43-84f1-89978eb91c17	0	0	0	0	0	0	0	M-Male	17	C
81ae63f5-6d86-462d-ba7f-656d0506df24	0	0	0	0	0	0	0	M-Male	18	R
82687f4a-9205-4823-aedd-9860837255b4	0	0	0	0	0	0	0	F-Female	16	C
837840c4-b913-4e1c-9677-2d1b9eae8f55	0	0	0	0	0	0	0	M-Male	19	R
84ba7b86-b341-4b9a-a7e3-916b8b5dc745	0	0	0	0	0	0	0	M-Male	20	C
84d66c1f-7b87-4050-bd8f-1b574dd47c2b	0	0	0	0	0	0	0	F-Female	18	R
84e05e1f-902d-43c3-9ac4-a7939b53045d	0	0	0	0	0	0	0	M-Male	18	C
85066f74-d31e-441d-88c9-cc699abf67e3	0	0	0	0	0	0	0	F-Female	19	R
851c0d1c-f4ee-4c10-9cef-cb9ad882bd7c	0	0	0	0	0	0	0	M-Male	17	R
858848b8-05dc-4285-a0e0-dcbe8f50ba35	0	0	0	0	0	0	0	F-Female	16	C
867241d4-7936-4045-831d-13cffe4531a6	0	0	0	0	0	0	0	M-Male	17	R
86727d1d-1279-40f2-8a2c-1c90a8d0a40b	0	0	0	0	0	0	0	M-Male	18	C
869a46e0-a5fc-4b92-9629-82f5867203ac	1	1	1	0	1	1	1	M-Male	20	R
87154a96-da27-46fd-8320-33d5a775f741	0	0	0	0	0	0	0	M-Male	15	R
8ae0e9a7-a7bc-4022-aa5c-6afee1e4f553	1	0	1	0	1	0	1	M-Male	20	R
8ae6e73c-457f-446b-bda9-4fc5e01f93fb	0	0	0	0	0	0	0	M-Male	16	C
8b706caf-23d0-43f2-b1f4-5658fcbb0c46	0	0	0	0	0	0	0	M-Male	20	R
8b91a2b4-b3e3-4f28-b859-2322e40c2ca1	0	0	0	0	0	0	0	M-Male	15	R
8cba6ca4-2c1d-47c0-9721-acf1c0720cf5	1	0	1	0	1	0	1	F-Female	16	C
8cc7e421-62ce-4e74-9374-580f736d0a1c	0	0	0	0	0	0	0	F-Female	16	R
8d6ae277-ca05-4d2a-87cc-38e0108a5388	0	0	0	0	0	0	0	F-Female	17	R
8d92a11e-5b32-411e-a538-021d8ab8482c	0	0	0	0	0	0	0	M-Male	17	R
8ea72289-fad8-4318-a732-6a35af0a6c42	0	0	0	0	0	0	0	M-Male	20	R
8ef82313-a851-4181-9466-36f27f9eeddc	0	0	0	0	0	0	0	F-Female	16	C
918bccb9-0055-435e-b95a-ca6d5eaa0430	0	0	0	0	0	0	0	M-Male	19	R
918e11c3-d96d-4f0d-aee1-1256f6e95dac	0	0	0	0	0	0	0	M-Male	19	C
9394c6e6-8907-4213-bf9f-8ba23ad5ba38	0	0	0	0	0	0	0	M-Male	19	R
9424c35e-0c8a-4132-a37f-e0d945f62f11	0	0	0	0	0	0	0	M-Male	19	R
94eef47b-7ebf-4468-8b0c-de8a325c733b	0	0	0	0	0	0	0	F-Female	19	R
95cca888-19f8-4c4a-bad4-e41324d03a02	1	0	1	0	1	0	1	M-Male	18	R
9650cb24-3bf4-440a-bd89-024766e3b2be	0	0	0	0	0	0	0	F-Female	16	C
9677fd16-cc90-4af3-b59d-f3b73740e486	0	0	0	0	0	0	0	F-Female	16	C
96a6ab3d-0815-4a6b-91fc-c8009b97cdef	0	0	0	0	0	0	0	F-Female	15	R
96d39923-6091-4afc-b2ee-062c622a4ff4	1	0	1	0	1	0	1	F-Female	16	R
96ff308b-54d7-4f0a-bad9-7b2f2293895b	1	0	1	0	1	0	1	F-Female	16	C
9797dde9-063e-49e5-827f-db406468629b	0	0	0	0	0	0	0	F-Female	16	C
982d1068-e85d-4218-871c-9a57109d7f4b	0	0	0	0	0	0	0	M-Male	17	C
986c9ffe-d2f5-49ba-be2e-66f729393f37	0	0	0	0	0	0	0	F-Female	16	C
98b6000d-473e-423d-91c6-fe5658ce9c7a	0	0	0	0	0	0	0	F-Female	16	C
99354f3e-607c-4714-9908-7f488210d9fb	1	0	1	0	1	0	1	M-Male	19	R
994f0310-710a-4e2b-ad5b-77ac7abb683d	0	0	0	0	0	0	0	M-Male	16	R
9964d288-e991-4b14-953c-be8f0f7ea3c9	0	0	0	0	0	0	0	F-Female	16	C
9a7430e0-d7e7-4448-8d69-37c114a7ee34	0	0	0	0	0	0	0	F-Female	15	R
9abc27ec-2444-4b16-9fd8-a9a82aef00b3	1	0	1	0	1	0	1	F-Female	15	R
9b19af27-4cab-40e5-a120-aa820d486988	0	0	0	0	0	0	0	F-Female	16	C
9b88a5f6-0dc7-4d10-bf8f-fc446689601a	0	0	0	0	0	0	0	M-Male	18	C
9bd9de50-ea27-4ff9-9ade-57db09c3ca29	0	0	0	0	0	0	0	M-Male	20	C
9c0d779f-4865-4e5b-ab5d-4da7d8f4e07d	0	0	0	0	0	0	0	M-Male	17	R
9c739353-9f50-4fd2-a869-36bdc9fc6780	0	0	0	0	0	0	0	F-Female	17	R
9c9c65c7-f723-4211-90ef-1733ad951d7c	0	0	0	0	0	0	0	F-Female	15	R
9d66b669-d6f8-49ce-a3fc-a6d88ce3763d	0	0	0	0	0	0	0	M-Male	22	C
9ee68cde-18fd-4ca9-ac7a-9a4b37786c41	1	0	1	0	1	0	1	M-Male	19	R
9f2fef36-7422-4b66-805a-0b5add01665d	0	0	0	0	0	0	0	M-Male	18	C
9fbb4c4b-9f22-4089-89bd-c4e3a573745e	0	0	0	0	0	0	0	F-Female	14	C
9fd5ad7c-93b4-4588-a111-75771187bfbb	0	0	0	0	0	0	0	F-Female	17	C
a05c31ab-dfe8-4cf9-93f6-135cbaceb6c4	0	0	0	0	0	0	0	M-Male	19	R
a08fbad9-2cdf-45d6-af9d-d914fb997959	0	0	0	0	0	0	0	F-Female	18	C
a093f119-771f-4bb9-9d44-f172f5d9844d	0	0	0	0	0	0	0	F-Female	15	C
a14a6331-854f-46d2-ab25-4853c87f50c4	1	0	1	0	1	0	1	F-Female	15	C
a18f4540-ba81-42b3-9a77-6dec08fa7c7c	1	0	1	0	1	0	1	M-Male	18	C
a1fff4db-751e-40ab-b86a-7bec7e5afb17	0	0	0	0	0	0	0	F-Female	20	C
a4a9a6ee-90ba-46cb-9b9f-cabe7b3aa8ac	0	0	0	0	0	0	0	F-Female	15	R
a529cd05-4826-45c4-8f89-c90373999071	0	0	0	0	0	0	0	M-Male	17	C
a5e54dcb-7633-4880-ab13-d76dedbd0c03	0	0	0	0	0	0	0	F-Female	16	C
a5ec2167-9977-4731-8ca3-6729f2c186fc	0	0	0	0	0	0	0	F-Female	16	R
a612711c-60cb-4b63-905d-13bb5592efbe	0	0	0	0	0	0	0	M-Male	17	C
a621cf28-bd56-4838-9629-38d6ed250fce	0	0	0	0	0	0	0	M-Male	22	R
a6fc7daf-c824-4bc2-901d-92b20c6d00f7	0	0	0	0	0	0	0	F-Female	18	R
a730e8e5-f28c-4b5d-bf5d-4812a1503e05	0	0	0	0	0	0	0	M-Male	18	R
a803982e-54be-43c3-94d6-50305a4e1c7b	0	0	0	0	0	0	0	F-Female	18	C
a85ad057-d6df-4a25-a2be-8d15cf428a8d	1	0	1	0	1	0	1	M-Male	18	R
a8984a34-c9dd-4057-bdc9-6bf601cadfe9	0	0	0	0	0	0	0	F-Female	15	R
a944b732-c85a-4faa-8b40-5cab6432af3f	0	0	0	0	0	0	0	M-Male	18	C
a99cb96d-8cc6-4ec8-9cc3-2f783f34fbc8	0	0	0	0	0	0	0	M-Male	21	C
aa94970d-6e52-45d1-b9a7-61b583928c14	0	0	0	0	0	0	0	F-Female	16	C
aaa696cd-167c-4713-af98-1b0b3f14e3cc	0	0	0	0	0	0	0	M-Male	17	C
ab79f459-f801-4466-aba2-a17284d3fef6	1	0	1	0	1	0	1	M-Male	16	R
ab9bfbde-0fdd-41e0-98fa-408e487cacbd	1	0	1	0	1	0	1	F-Female	15	R
ac0f8206-635d-4925-ac4b-c1973c5caf08	0	0	0	0	0	0	0	F-Female	16	R
ad4e8b17-aaf8-435e-959b-93a6d5b50724	0	0	0	0	0	0	0	F-Female	15	R
b00ad658-04fc-4652-aa86-779dd107dede	0	0	0	0	0	0	0	M-Male	16	R
b1286075-19d7-45fe-8545-0d374bc845d0	1	0	1	0	1	0	1	F-Female	15	R
b1429da7-bfc0-4210-9a88-d122db82296a	0	0	0	0	0	0	0	F-Female	15	C
b1747a12-96c5-4b72-88d3-a46faf588104	0	0	0	0	0	0	0	F-Female	16	R
b3109659-4cec-4e2c-90d7-f716278132da	1	0	1	0	1	0	1	M-Male	18	R
b33312f3-3355-4372-a0af-16af51ed8316	1	0	1	0	1	0	1	F-Female	17	R
b39cc6e7-8549-4eed-b70c-20e78781e466	0	0	0	0	0	0	0	M-Male	17	C
b45d0d71-8d10-425a-8502-a5fd0d795be3	0	0	0	0	0	0	0	M-Male	17	R
b57f9250-2485-4a0c-9064-6b6e770fc009	0	0	0	0	0	0	0	F-Female	18	C
b5c93f4f-cc72-45da-bfb0-38a2977b7094	0	0	0	0	0	0	0	M-Male	15	R
b6a346a1-b19f-4f66-94fb-67de033f0512	0	0	0	0	0	0	0	M-Male	18	C
b7b92ca6-0987-4229-90ca-5ea8d6bc671f	0	0	0	0	0	0	0	F-Female	17	R
b8497d75-a2f6-4cf4-98c1-ce38e407b365	0	0	0	0	0	0	0	M-Male	17	R
b93c0c94-5550-484e-af44-d5bb838a4442	0	0	0	0	0	0	0	M-Male	19	R
b971abb9-62b7-4bae-b866-a6142f746627	1	0	1	0	1	0	1	M-Male	22	C
ba9f8c36-f7cf-415d-b86b-a5fbb600f017	1	0	1	0	1	0	1	M-Male	18	C
ba9fee72-8266-4bb1-9b37-b99132e290c9	0	0	0	0	0	0	0	M-Male	20	C
bb4764fa-fc52-407f-81f5-968b19421954	0	0	0	0	0	0	0	F-Female	15	R
bc22e8a2-d426-475f-8cfb-4a1bb8c75c98	1	0	1	0	1	0	1	F-Female	16	C
bc60d3d8-8462-45fd-b580-5646fc3ed825	0	0	0	0	0	0	0	M-Male	22	R
bc9a0773-8a6e-4a82-918c-3ac42b732764	0	0	0	0	0	0	0	F-Female	15	R
bca49d73-4dc2-4413-9153-231859411f97	0	0	0	0	0	0	0	M-Male	20	R
bd73ca1d-e73e-4e9f-9a15-bcf8d56a3112	0	0	0	0	0	0	0	M-Male	18	R
be08eeb5-6c0e-47fe-af49-5ad4aa6a076c	0	0	0	0	0	0	0	M-Male	17	R
beae36ab-0aa0-4659-8164-cda345e6b637	0	0	0	0	0	0	0	M-Male	20	C
bfd609da-4ebb-4616-a25a-6ef8d5d6195e	0	0	0	0	0	0	0	F-Female	14	R
c11774a5-5f3a-4896-8ef5-e0b93cbb2a63	0	0	0	0	0	0	0	F-Female	16	C
c1715ace-e7d5-4c8f-bdbf-7057fd0ec7c2	1	1	1	0	1	1	1	F-Female	17	R
c1ece70c-62c4-4f3c-9a31-4be13d8b43ce	0	0	0	0	0	0	0	F-Female	17	C
c257cd1e-b156-47fa-8b06-cb20f4606bb2	0	0	0	0	0	0	0	F-Female	17	C
c25be262-c5ef-433d-84b9-ccf6af9cb7bf	0	0	0	0	0	0	0	F-Female	15	R
c29d554e-96b4-4c08-9c8f-0bb9b004e148	0	0	0	0	0	0	0	M-Male	19	R
c305c27b-6e4d-4d15-aaa2-f94f2424ee5b	0	0	0	0	0	0	0	M-Male	23	C
c340f278-6c42-49ba-9db0-2c21fde86b90	0	0	0	0	0	0	0	F-Female	15	C
c41766a8-c54c-4a36-a060-b00ad7296479	0	0	0	0	0	0	0	M-Male	16	C
c48ec1f7-b920-4744-89a2-af594d6862d6	0	0	0	0	0	0	0	M-Male	19	R
c4a4d98b-3ad0-4347-a778-86cc9b88d462	0	0	0	0	0	0	0	M-Male	16	R
c52585e3-1025-42bd-9017-1ff3cdc11376	0	0	0	0	0	0	0	M-Male	22	R
c5b0064d-1985-436a-8acd-91ed6a7906a3	0	0	0	0	0	0	0	M-Male	18	C
c60a22f2-562f-4672-bc25-54b7dc5fa483	0	0	0	0	0	0	0	F-Female	17	R
c761e3b0-b519-471f-8d8e-da85eabfb793	0	0	0	0	0	0	0	F-Female	16	C
c7e7cb5d-4448-4352-afdd-f82bca29c929	0	0	0	0	0	0	0	F-Female	16	R
c7e82cce-f008-4421-b6eb-51334624be79	0	0	0	0	0	0	0	F-Female	18	C
c82ac5cb-bacf-44ef-90ee-6b0e27c4d66f	0	0	0	0	0	0	0	F-Female	15	C
c833284a-1809-4445-a47c-99f954032108	0	0	0	0	0	0	0	M-Male	18	C
c8afdcfe-4c9b-423b-be36-d89b860ae84e	0	0	0	0	0	0	0	M-Male	22	C
c8c75a5c-cd75-4c78-bee3-ea7efd75589f	1	0	1	0	1	0	1	M-Male	17	C
c90b9184-0ba5-4c64-bb1c-cef291b39142	0	0	0	0	0	0	0	F-Female	18	C
c90d5e36-ad2b-4506-9175-7b0a9618db54	0	0	0	0	0	0	0	F-Female	16	C
c95ceea7-6d72-43e1-9f0f-13341979ae66	1	0	1	0	1		1	M-Male	17	C
ca2ffe0f-f205-4920-be12-05bd80dee006	0	0	0	0	0	0	0	M-Male	18	R
ca8bbd75-1739-477b-be20-f5af5c1039dd	0	0	0	0	0	0	0	M-Male	20	C
ca8de82a-7fc4-44f1-ab72-5c6e337e11f1	0	0	0	0	0	0	0	F-Female	16	R
cac6f493-71a8-4970-ae75-b81fcb794c9a	0	0	0	0	0	0	0	F-Female	16	R
cc1c721a-f00c-4bba-8ca0-6a8402deaa03	1	0	1	0	1		1	M-Male	20	C
cc29d2d6-a485-4a33-b365-aebdd8f6824e	0	0	0	0	0	0	0	M-Male	20	C
cc9b8556-93d4-4dcb-9df7-940092cb430e	0	0	0	0	0	0	0	F-Female	16	C
cd06cbcb-bedf-46eb-9677-d8bdde663df4	0	0	0	0	0	0	0	F-Female	16	C
cd639d38-d5dc-48e8-bade-1834d73f9b14	0	0	0	0	0	0	0	M-Male	22	C
ce526243-3d34-4d40-ba7a-309da5c0e617	1	0	1	0	1	0	1	M-Male	22	R
cf123fbd-0b7f-4fe4-a8dd-d2e74a80cf10	0	0	0	0	0	0	0	M-Male	16	R
cf3f7b74-47c2-4b46-bba0-2e6a7fb66ecc	0	0	0	0	0	0	0	M-Male	19	C
cfb976f3-ce95-4ee9-a2ab-72848d20be26	0	0	0	0	0	0	0	M-Male	18	R
cfff5ad7-c2c8-4b1d-b4b4-7772b9ad1b15	0	0	0	0	0	0	0	M-Male	16	R
d001a2f6-4b86-4f4c-af9d-0815984815f6	1	1	1	0	1	1	1	M-Male	17	R
d09f2372-1c9b-4e00-9d3e-2efb08d2c550	0	0	0	0	0	0	0	F-Female	16	C
d0fd8b3d-05f3-49db-9ec6-57c505dc4502	0	0	0	0	0	0	0	M-Male	19	C
d1860196-9967-4610-af77-2c7c1721e85e	0	0	0	0	0	0	0	F-Female	17	C
d1886ced-8a71-42d8-a94a-1bb5daa4374c	0	0	0	0	0	0	0	F-Female	15	C
d2303c6c-b918-4af0-ba11-20e9fbe0fc1e	0	0	0	0	0	0	0	F-Female	15	R
d2dab5a9-643a-43f9-9330-74117431b5b4	0	0	0	0	0	0	0	F-Female	15	R
d339b591-e548-4062-ba75-7b8f8b4500b6	0	0	0	0	0	0	0	F-Female	15	C
d3521621-3f87-4701-a5e2-4bcfa650f8ab	1	0	1	0	1	0	1	F-Female	16	R
d394fab7-204f-4195-b9e9-9ef5d494d5e2	0	0	0	0	0	0	0	F-Female	16	C
d3bab311-3c83-4b27-aef5-18c5b1b2f4e5	0	0	0	0	0	0	0	M-Male	20	R
d416158f-be90-4877-adc7-bc1dca096111	0	0	0	0	0	0	0	F-Female	15	C
d4844c92-80bf-412a-8a55-64e7ebeb0eb8	0	0	0	0	0	0	0	M-Male	21	R
d4ba6dcc-482e-49c8-9447-b0e5e752193f	1	0	1	0	1	0	1	M-Male	16	C
d4bde670-d30a-4a2d-8001-4820ffb8448c	0	0	0	0	0	0	0	F-Female	15	R
d519eab1-c629-436c-bf35-d67969e61954	0	0	0	0	0	0	0	F-Female	16	R
d52a71ea-e7aa-4d14-a1c8-46505f1d36d4	1	0	1	0	1	0	1	M-Male	18	C
d5c9f154-193a-402b-928d-61a077265d11	0	0	0	0	0	0	0	M-Male	17	R
d7360613-e37c-4efc-9c61-2686f3a218ac	0	0	0	0	0	0	0	M-Male	20	R
d8d5a110-0fbd-453b-ac9c-0b25fdd260a4	0	0	0	0	0	0	0	F-Female	17	R
d8fe18ad-2a40-4523-885c-5225e62a1506	0	0	0	0	0	0	0	F-Female	16	R
d9d9fcbc-00c6-4381-bd3e-d72589ab4a97	0	0	0	0	0	0	0	M-Male	17	R
d9ecfa3e-e4b0-4305-9bc5-d7ffbe550bff	0	0	0	0	0	0	0	F-Female	16	R
da4a5a46-3cbb-4bf9-a118-4ffe2fe5acd3	0	0	0	0	0	0	0	M-Male	16	C
dc5b4ca3-0320-41ab-b976-80c27c941611	0	0	0	0	0	0	0	F-Female	15	R
dc754581-79a6-45be-8b64-59a008855c51	0	0	0	0	0	0	0	M-Male	19	C
dd31f98f-28c8-46e4-a6b4-96f9f7e898a8	0	0	0	0	0	0	0	F-Female	15	R
dd560ec1-6ec4-490a-a7cd-4755c31d835e	0	0	0	0	0	0	0	M-Male	20	R
de469ed1-f657-4bae-aa34-920514d4a788	1	1	1	0	1	1	1	F-Female	16	R
de9afafb-d5a5-4fbf-a467-6ecb9e35846e	0	0	0	0	0	0	0	F-Female	16	R
dfb4f74a-05de-482e-98be-1f97ec71238c	0	0	0	0	0	0	0	F-Female	15	C
dffce651-a172-4a33-a8c1-c1db309ea5ef	0	0	0	0	0	0	0	M-Male	21	C
e1d7c762-6868-49d4-89a0-d27ce06175b2	0	0	0	0	0	0	0	M-Male	17	C
e3a65fce-43a2-4020-839d-9ab39c649541	1	0	1	0	1	0	1	F-Female	15	R
e3c33c68-409b-4c8c-b85f-bcbc97c2f884	0	0	0	0	0	0	0	M-Male	18	C
e41111ca-a726-4365-8e28-a9d4c6cf22ba	0	0	0	0	0	0	0	M-Male	18	R
e473eb85-e584-42db-8255-a2642664b820	0	0	0	0	0	0	0	M-Male	21	C
e4e7fe41-f9b2-4111-b756-c78d3ec308ce	0	0	0	0	0	0	0	M-Male	19	R
e5091aa2-3be7-407e-adb8-bcb66325277d	0	0	0	0	0	0	0	F-Female	16	R
e533b0f4-95d3-41ca-9e8d-fcf81ee42b7d	1	0	1	0	1	0	1	M-Male	21	R
e535368e-6599-4847-a0ec-f208e6c63d54	0	0	0	0	0	0	0	F-Female	15	R
e548fcde-64e1-414b-82de-13ea897ee80b	0	0	0	0	0	0	0	F-Female	15	R
e626b8fb-0993-4a08-a841-c2d2381e7d8f	0	0	0	0	0	0	0	M-Male	16	R
e767f082-6581-4827-927d-10f96a01e4b7	0	0	0	0	0	0	0	M-Male	16	R
e836410b-2737-450d-91bd-d063b323eae2	0	0	0	0	0	0	0	F-Female	15	C
e861ce42-54ac-4986-9d79-0545c702954c	0	0	0	0	0	0	0	F-Female	17	R
e8889a4f-9dd4-46fa-8560-8b58b838e5b7	0	0	0	0	0	0	0	M-Male	17	R
ea1d0aa1-62f7-4820-89d1-0c348b706ac3	0	0	0	0	0	0	0	F-Female	16	C
eaa8087f-0bf9-4270-80da-b67d1d147302	0	0	0	0	0	0	0	F-Female	17	R
eac30370-82aa-49a5-8618-b0bdd507f00e	0	0	0	0	0	0	0	M-Male	16	C
eadd71fd-431e-47d7-8b69-faa864896e22	0	0	0	0	0	0	0	F-Female	16	C
eb33da60-433a-4405-a0b6-246b9489ab45	1	0	1	0	1	0	1	F-Female	18	C
eb9301ba-ed1b-43ea-b0c0-5178546e3015	0	0	0	0	0	0	0	F-Female	17	R
ebeed686-6572-4697-ba9c-3723a52ce92c	0	0	0	0	0	0	0	F-Female	15	R
ec7bc3c3-f8cd-4f7e-941e-d577889b76ee	1	0	1	0	1	0	1	M-Male	19	C
ecd59fee-1360-45f1-bbd3-5a8c98e5fd39	0	0	0	0	0	0	0	M-Male	19	C
edba07c7-fd4b-4328-8014-60fb0bbb83a9	0	0	0	0	0	0	0	M-Male	16	R
ee17f32c-7ef3-43c9-8bef-358d4b2259f8	0	0	0	0	0	0	0	M-Male	21	R
ee6270bf-e08f-4c28-926c-0fba3a053e7e	1	0	1	0	1	0	1	F-Female	15	R
ee95e0ea-587b-4b06-a030-23cd36feb35e	0	0	0	0	0	0	0	F-Female	19	R
eecdacea-5caf-461e-af1e-4d1222b01917	0	0	0	0	0	0	0	F-Female	15	R
eff1137e-9be8-448e-9a7e-afd28f6ff451	0	0	0	0	0	0	0	F-Female	16	R
f00fa640-f06c-4f7f-a182-1a036d08b460	0	0	0	0	0	0	0	M-Male	18	R
f13d75ce-cb89-41c5-8d17-74554b5160fc	0	0	0	0	0	0	0	M-Male	17	C
f179a77e-d30f-4884-9ead-75581217d829	0	0	0	0	0	0	0	M-Male	18	R
f1ce76e8-622a-4a93-87ae-56ff31f95300	0	0	0	0	0	0	0	F-Female	15	R
f203389d-430c-43e1-95d5-0d5c33bc3dce	0	0	0	0	0	0	0	F-Female	16	C
f2a764c3-0c0d-49c8-b7b0-78e5bea92d57	0	0	0	0	0	0	0	M-Male	15	R
f2ae22ab-6656-4e7b-969f-5313e2d1fa2d	0	0	0	0	0	0	0	M-Male	19	C
f4941557-752a-4789-9276-fb55d1cce501	0	0	0	0	0	0	0	F-Female	16	C
f5229be2-51cd-423f-8be4-211aa0c8cb9d	0	0	0	0	0	0	0	M-Male	20	C
f5ce4444-92ec-4317-b197-a39d6a38495c	0	0	0	0	0	0	0	F-Female	17	R
f5ea4b9d-38e4-449e-b2ab-dc3163d09f17	0	0	0	0	0	0	0	M-Male	17	C
f64187c1-ab42-4b2f-be3a-9b4c0a559b3e	0	0	0	0	0	0	0	F-Female	17	R
f65ccc32-a9a6-42dc-807d-3e4fa056a939	0	0	0	0	0	0	0	M-Male	19	C
f853eb5f-0634-4e08-b681-8d3f4f280ba2	0	0	0	0	0	0	0	M-Male	17	R
f85bed1f-8b19-4e0b-8c27-d6fcc7394908	0	0	0	0	0	0	0	M-Male	18	C
fa3e7bb5-2a46-4ec6-b43f-b370399c01c5	0	0	0	0	0	0	0	M-Male	20	R
fa6c1d21-78ce-44e2-a96a-cf4df1a8ce8a	0	0	0	0	0	0	0	F-Female	17	R
fa70905b-8c59-46cd-9e3b-829cedac7c1c	0	0	0	0	0	0	0	M-Male	17	R
fae3f5a1-5bbe-465e-a393-992d7990ba17	0	0	0	0	0	0	0	M-Male	21	C
fb067c2d-9fe7-476c-922c-6da79b48fd7d	0	0	0	0	0	0	0	F-Female	17	C
fb087c07-b0cb-4813-a2cc-a89a73ce31d3	0	0	0	0	0	0	0	M-Male	19	R
fca3a080-8455-460d-9ce5-a49e233e23b7	0	0	0	0	0	0	0	M-Male	15	R
fcd71ed1-69b4-4d03-9e66-0238abcc0f91	1	0	1	0	1	0	1	F-Female	16	R
fd4b32e0-d7dd-4bdf-8069-217ab5731901	1	0	1	0	1	0	1	M-Male	19	C
fdbb086b-6624-4f6d-b5d0-277a3fafd2ef	0	0	0	0	0	0	0	M-Male	16	R
